# Supplementary material for: Urinary Biomarkers in a Living Donor Kidney Transplantation Cohort—Predictive Value on Graft Function
Source: Int J Mol Sci. 2023 Mar 15;24(6):5649. doi: 10.3390/ijms24065649 (PMC10054503; doi:10.3390/ijms24065649)
Supplement: Supplementary file 1 [file ijms-24-05649-s001.zip]

Archive with 1 entries (1 files):
- ijms-2249645-supplementary.pdf
